# Supplementary material for: A Symbiotic Fungus Sistotrema Benefits Blueberry Rejuvenation and Abiotic Stress Tolerance
Source: J Fungi (Basel). 2023 Jul 24;9(7):779. doi: 10.3390/jof9070779 (PMC10381331; doi:10.3390/jof9070779)
Supplement: Supplementary file 1 [file jof-09-00779-s001.zip]

Archive with 1 entries (1 files):
- jof-2398397-supplementary.pdf
